# Supplementary material for: Identification of two putative reference genes from grapevine suitable for gene expression analysis in berry and related tissues derived from RNA-Seq data
Source: BMC Genomics. 2013 Dec 13;14:878. doi: 10.1186/1471-2164-14-878 (PMC3878734; doi:10.1186/1471-2164-14-878)
Supplement: Additional file 1: Table S1 — List of the 242 candidate reference genes ranked according to their CV values. [file 1471-2164-14-878-S1.xls]

## Sheet: Putative_housekeeping_genes
Table S1. List of the 242 candidate reference genes ranked according to their CV values.
GENE_ID	TOTAL-READS	Mean	SD	CV	CHR	PRODUCT
GSVIVG01027508001	39028	830.383	368.7	44.4012	chr15	Homeobox-leucine zipper protein PROTODERMAL FACTOR 2
GSVIVG01015438001	45448	966.979	434.641	44.9483	chr11	MAM33 mitochondrial matrix glycoprotein
GSVIVG01037751001	28152	598.979	274.597	45.8442	chr19	Upstream activation factor subunit UAF30
GSVIVG01038267001	46514	989.66	453.786	45.8527	chr5	F-box/ankyrin repeat protein SKIP35
GSVIVG01031659001	33904	721.362	332.865	46.144	chr5	Eukaryotic translation initiation factor 3 subunit H
GSVIVG01015176001	32670	695.106	322.158	46.3466	chr11	Casein kinase I isoform delta-like
GSVIVG01029601001	42059	894.872	414.873	46.3612	chr9	Mannosyl-oligosaccharide 12-alpha-mannosidase MNS2
GSVIVG01036166001	80103	1704.32	790.568	46.3861	chr6	Vacuolar protein sorting-associated protein 4
GSVIVG01032989001	41724	887.745	414.234	46.6614	chr14	Lysosomal alpha-mannosidase
GSVIVG01030176001	35798	761.66	355.429	46.6651	chr8	Transmembrane protein 87B
GSVIVG01001328001	34293	729.638	341.512	46.8056	chr2	Peroxisomal biogenesis factor 19
GSVIVG01021596001	39253	835.17	391.391	46.8637	chr10	proline-rich family protein
GSVIVG01013003001	57177	1216.53	570.784	46.919	chr2	26S proteasome non-ATPase regulatory subunit 13
GSVIVG01027658001	53422	1136.64	534.503	47.0249	chr15	Unkown Protein Function
GSVIVG01028893001	26741	568.957	268.226	47.1435	chr16	Methyltransferase-like protein 1
GSVIVG01024106001	36496	776.511	366.549	47.2047	chr3	ER lumen protein retaining receptor
GSVIVG01019063001	46552	990.468	467.7	47.2201	chr4	Putative RNA-binding protein Luc7-like 1
GSVIVG01027659001	63133	1343.26	635.369	47.3007	chr15	Unkown Protein Function
GSVIVG01017270001	43281	920.872	435.795	47.3241	chr9	racemase and epimerase acting on amino acids and derivatives putative
GSVIVG01025788001	39547	841.426	398.255	47.331	chr8	TGACG-sequence-specific DNA-binding protein TGA-1B
GSVIVG01013476001	46741	994.489	471.55	47.4162	chr18	Chaperone protein dnaJ 10
GSVIVG01021526001	34536	734.809	349.283	47.5339	chr10	F-box protein At5g46170
GSVIVG01002790001	34890	742.34	353.379	47.6033	chrUn	Eukaryotic translation initiation factor 3 subunit D
GSVIVG01003093001	33138	705.064	336.165	47.6786	chr12	gb|AAK59822.1| AT5g64160/MHJ24_14
GSVIVG01023813001	45859	975.723	466.569	47.8178	chr3	Probable diaminopimelate decarboxylase chloroplastic
GSVIVG01022340001	24344	517.957	247.774	47.8368	chr7	Probable prenylcysteine oxidase
GSVIVG01035418001	30392	646.638	309.839	47.9154	chr4	Serine/threonine-protein kinase CBK1
GSVIVG01025947001	64396	1370.13	656.721	47.9314	chr18	Protein AIG1
GSVIVG01008473001	24690	525.319	251.91	47.9538	chr17	Serine/threonine-protein kinase cek1
GSVIVG01014215001	49133	1045.38	501.785	48.0001	chr19	Ubiquitin-conjugating enzyme E2 35
GSVIVG01015238001	30329	645.298	309.956	48.033	chr11	Serine/threonine protein phosphatase 2A 55 kDa regulatory subunit B alpha isoform
GSVIVG01009038001	34569	735.511	353.367	48.0438	chr18	Unkown Protein Function
GSVIVG01021968001	33560	714.043	343.108	48.0514	chr14	Predicted membrane protein
GSVIVG01015428001	31649	673.383	323.661	48.065	chr11	3-hydroxyisobutyryl-CoA hydrolase-like protein 3
GSVIVG01017882001	52117	1108.87	533.022	48.0689	chr5	Serine incorporator 3
GSVIVG01022078001	35744	760.511	365.909	48.1136	chr7	LEJ2 LEJ2 (LOSS OF THE TIMING OF ET AND JA BIOSYNTHESIS 2)
GSVIVG01001824001	38425	817.553	394.155	48.2115	chr14	COP9 signalosome complex subunit 3
GSVIVG01037734001	34901	742.574	358.396	48.2639	chr19	Serine/threonine-protein phosphatase PP-X isozyme 2
GSVIVG01036113001	54639	1162.53	561.18	48.2722	chr6	Eukaryotic initiation factor 4A-3
GSVIVG01008188001	31193	663.681	320.521	48.2944	chr17	Probable phenylalanyl-tRNA synthetase beta chain
GSVIVG01027489001	45411	966.191	466.848	48.3184	chr15	Methionine aminopeptidase 2A
GSVIVG01011467001	52633	1119.85	541.66	48.369	chr14	Carbon catabolite-derepressing protein kinase
GSVIVG01024958001	34167	726.957	351.788	48.3918	chr6	Unkown Protein Function
GSVIVG01008085001	28632	609.191	295.836	48.5621	chr17	Uncharacterized conserved low complexity protein
GSVIVG01035814001	79018	1681.23	817.974	48.6532	chr4	Unkown Protein Function
GSVIVG01015011001	37841	805.128	392.783	48.7852	chr11	Protein Red
GSVIVG01038268001	162669	3461.04	1689.33	48.8098	chr5	Rab GDP dissociation inhibitor alpha
GSVIVG01028358001	27934	594.34	290.337	48.8503	chr7	Uncharacterized protein At1g03900
GSVIVG01008708001	90480	1925.11	941.099	48.8856	chr18	T-complex protein 1 subunit beta
GSVIVG01014728001	30226	643.106	314.536	48.9088	chr19	UPF0172 protein At5g55940
GSVIVG01028520001	96994	2063.7	1009.47	48.9155	chr7	26S protease regulatory subunit 4 homolog
GSVIVG01017761001	36215	770.532	377.175	48.95	chr5	Probable histone-arginine methyltransferase CARM1
GSVIVG01015014001	42200	897.872	439.612	48.9615	chr11	Eukaryotic translation initiation factor 3 subunit K
GSVIVG01012792001	56443	1200.91	588.472	49.002	chr18	peptidase putative
GSVIVG01023128001	34254	728.809	357.246	49.0178	chr12	PHD finger protein At5g26210
GSVIVG01018120001	54817	1166.32	571.842	49.0297	chr5	StAR-related lipid transfer protein 7 mitochondrial
GSVIVG01027997001	40089	852.957	418.368	49.0491	chr7	Pre-mRNA-splicing factor SF2
GSVIVG01035666001	39385	837.979	411.539	49.1109	chr4	La protein homolog
GSVIVG01016778001	24084	512.426	251.668	49.1131	chr9	Developmentally-regulated GTP-binding protein 2
GSVIVG01032063001	29761	633.213	311.184	49.1437	chr13	AN1-like transcription factor
GSVIVG01035584001	37279	793.17	390.281	49.2052	chr4	Serine/threonine-protein kinase HT1
GSVIVG01031067001	67287	1431.64	704.739	49.2261	chr14	T-complex protein 1 subunit zeta
GSVIVG01008107001	35145	747.766	368.12	49.2293	chr17	Putative G3BP-like protein
GSVIVG01016262001	45942	977.489	481.759	49.2854	chr13	Dolichyl-diphosphooligosaccharide--protein glycosyltransferase subunit 1
GSVIVG01027825001	44057	937.383	462.44	49.3331	chr5	Putative E3 ubiquitin-protein ligase XBAT35
GSVIVG01017362001	27090	576.383	284.416	49.345	chr9	Signal recognition particle 54 kDa protein 1
GSVIVG01012881001	30614	651.362	321.882	49.4167	chr11	116 kDa U5 small nuclear ribonucleoprotein component
GSVIVG01033771001	83853	1784.11	883.036	49.4946	chr8	Splicing factor U2af small subunit A
GSVIVG01036649001	32491	691.298	342.3	49.5155	chr13	TGACG-sequence-specific DNA-binding protein TGA-2.1
GSVIVG01033172001	78058	1660.81	822.405	49.5183	chr4	Serine/arginine-rich splicing factor 7
GSVIVG01015286001	43392	923.234	457.256	49.5277	chr11	Arginyl-tRNA synthetase
GSVIVG01037850001	47335	1007.13	499.107	49.5575	chr3	ATP-dependent Clp protease proteolytic subunit-related protein 1 chloroplastic
GSVIVG01007932001	27743	590.277	292.595	49.5692	chr17	ubiquitin-protein ligase putative
GSVIVG01019702001	28433	604.957	300.029	49.595	chr2	Protein BEARSKIN1
GSVIVG01003774001	36908	785.277	389.676	49.6227	chrUn	Cell cycle-regulated histone H1-binding protein
GSVIVG01016731001	69545	1479.68	734.348	49.6288	chr9	Proteasome subunit alpha type-6
GSVIVG01024416001	28241	600.872	298.372	49.6565	chr16	E3 ubiquitin-protein ligase synoviolin
GSVIVG01019467001	33166	705.66	351.015	49.7428	chr2	ABC transporter C family member 8
GSVIVG01027040001	32713	696.021	346.577	49.794	chr15	Common plant regulatory factor 1
GSVIVG01028854001	82587	1757.17	875.275	49.8116	chr16	40S ribosomal protein S10-1
GSVIVG01022300001	31040	660.426	328.998	49.816	chr7	Probable exosome complex exonuclease RRP44
GSVIVG01035529001	34879	742.106	370.013	49.8598	chr4	Adagio protein 3
GSVIVG01007563001	46807	995.894	496.633	49.8681	chr17	Zinc finger CCCH domain-containing protein 43
GSVIVG01033442001	63350	1347.87	672.805	49.9161	chr8	Carbon catabolite repressor protein 4 homolog 2
GSVIVG01018224001	36309	772.532	385.911	49.954	chr15	Autophagy-related protein 3
GSVIVG01032900001	46636	992.255	497.207	50.1088	chr14	Eukaryotic translation initiation factor 3 subunit M
GSVIVG01037814001	70685	1503.94	754.371	50.1598	chr3	Unkown Protein Function
GSVIVG01024750001	25809	549.128	275.662	50.1999	chr6	hypothetical protein LOC100250203 phospholipase C
GSVIVG01033883001	31953	679.851	341.374	50.2131	chr8	Sorting nexin-1
GSVIVG01023227001	53083	1129.43	568.882	50.3691	chr12	Elongation factor 1-gamma
GSVIVG01005816001	26303	559.638	281.91	50.3736	chrUn	Zuotin and related molecular chaperones (DnaJ superfamily) contains DNA-binding domains
GSVIVG01002212001	25310	538.511	271.291	50.3781	chrUn	Probable LRR receptor-like serine/threonine-protein kinase At5g10290
GSVIVG01024952001	37845	805.213	405.801	50.3967	chr6	Triosephosphate isomerase cytosolic
GSVIVG01009448001	33737	717.809	362.389	50.4855	chr18	SUMO-conjugating enzyme SCE1
GSVIVG01034966001	32014	681.149	344.27	50.5425	chr5	Flowering time control protein FCA
GSVIVG01015062001	59049	1256.36	637.092	50.7093	chr11	Aldehyde dehydrogenase family 7 member A1
GSVIVG01036705001	42298	899.957	456.363	50.7094	chr19	Unkown Protein Function
GSVIVG01030215001	155807	3315.04	1682.08	50.7407	chr8	Proactivator polypeptide-like 1
GSVIVG01034925001	31812	676.851	343.576	50.7609	chr5	Unkown Protein Function
GSVIVG01016593001	101022	2149.4	1091.16	50.7656	chr13	Actin-depolymerizing factor 2
GSVIVG01011650001	42913	913.043	464.002	50.8194	chr1	Two-component response regulator ARR2
GSVIVG01003678001	31507	670.362	340.977	50.8647	chrUn	Nitric oxide synthase-interacting protein
GSVIVG01028918001	34813	740.702	376.923	50.8872	chr16	Unkown Protein Function
GSVIVG01020424001	35262	750.255	382.255	50.95	chr19	FOG: RRM domain
GSVIVG01025521001	34036	724.17	369.477	51.0207	chr8	Retinol dehydrogenase 12
GSVIVG01005847001	24641	524.277	267.5	51.0227	chrUn	Quinone oxidoreductase PIG3
GSVIVG01014315001	42511	904.489	461.533	51.027	chr19	Probable bifunctional methylthioribulose-1-phosphate dehydratase/enolase-phosphatase E1
GSVIVG01035267001	34143	726.447	371.419	51.1282	chr4	Ras-related protein RHN1
GSVIVG01034331001	32950	701.064	358.56	51.1451	chr10	Katanin p80 WD40 repeat-containing subunit B1 homolog 1
GSVIVG01005970001	45516	968.426	495.308	51.1457	chrUn	Pre-mRNA-splicing factor RSE1
GSVIVG01031500001	59837	1273.13	651.21	51.1504	chr6	4-coumarate--CoA ligase-like 7
GSVIVG01011745001	28220	600.426	307.205	51.1645	chr1	SEC12-like protein 2
GSVIVG01024927001	45822	974.936	499.047	51.1876	chr6	ATP-dependent zinc metalloprotease FTSH 3 mitochondrial
GSVIVG01000091001	48932	1041.11	532.977	51.1933	chr14	5'-AMP-activated protein kinase subunit gamma
GSVIVG01035269001	52992	1127.49	577.57	51.2262	chr4	Unkown Protein Function
GSVIVG01027370001	33209	706.574	362.339	51.2811	chr13	ubiquitin-protein ligase putative
GSVIVG01017454001	42542	905.149	464.765	51.3468	chr9	ATP-dependent RNA helicase abstrakt
GSVIVG01001675001	33489	712.532	365.939	51.3576	chr18	Probable E3 ubiquitin-protein ligase HERC2
GSVIVG01007928001	37743	803.043	412.86	51.412	chr17	ATP binding protein putative
GSVIVG01030914001	68429	1455.94	749.687	51.4918	chr14	NADH-ubiquinone oxidoreductase 75 kDa subunit mitochondrial
GSVIVG01019355001	37382	795.362	409.788	51.5222	chr15	50S ribosomal protein L3-1 chloroplastic
GSVIVG01024707001	29537	628.447	324.043	51.5625	chr6	Proliferation-associated protein 2G4
GSVIVG01014181001	51372	1093.02	563.944	51.595	chr19	Ras-related protein RIC2
GSVIVG01036983001	36429	775.085	400.487	51.6701	chr3	LL-diaminopimelate aminotransferase chloroplastic
GSVIVG01035355001	41777	888.872	459.706	51.7178	chr4	NADH-ubiquinone oxidoreductase 20 kDa subunit mitochondrial
GSVIVG01015054001	27644	588.17	304.202	51.7201	chr11	Unkown Protein Function
GSVIVG01025801001	43756	930.979	481.974	51.7707	chr8	Cysteine proteinase inhibitor 12
GSVIVG01029288001	173059	3682.11	1906.89	51.7881	chr11	60S ribosomal protein L7-4
GSVIVG01031205001	45940	977.447	506.618	51.8307	chr14	Importin subunit alpha-2
GSVIVG01034052001	30717	653.553	338.811	51.8414	chr8	Peptidyl-prolyl isomerase PASTICCINO1
GSVIVG01036119001	46674	993.064	515.111	51.8709	chr6	Heterogeneous nuclear ribonucleoprotein Q
GSVIVG01013167001	31604	672.426	348.891	51.8854	chr2	Acetylornithine deacetylase
GSVIVG01012724001	57488	1223.15	634.821	51.9006	chr10	ATP synthase gamma chain chloroplastic
GSVIVG01004817001	45538	968.894	503.201	51.9356	chr10_random	Cell division cycle protein 48 homolog AF_1297
GSVIVG01034541001	43813	932.191	484.75	52.0011	chr18	transcription elongation factor-related
GSVIVG01023967001	70120	1491.91	776.636	52.0563	chr3	DDB1- and CUL4-associated factor 8
GSVIVG01028300001	34896	742.468	386.656	52.0771	chr7	Uncharacterized basic helix-loop-helix protein At1g06150
GSVIVG01038192001	33960	722.553	376.331	52.0835	chr5	Mitogen-activated protein kinase homolog MMK1
GSVIVG01009735001	80099	1704.23	889.62	52.2006	chr18	Uncharacterized protein DDB_G0288155
GSVIVG01015491001	95961	2041.72	1068.14	52.3158	chr11	UPF0326 protein At4g17486
GSVIVG01028584001	32787	697.596	365.463	52.3889	chr7	Guanine nucleotide-binding protein-like 3 homolog
GSVIVG01000275001	31040	660.426	346.353	52.4439	chr7	transmembrane protein 14 putative
GSVIVG01020543001	47209	1004.45	527.012	52.4679	chr12	DNA-directed RNA polymerase II subunit RPB2
GSVIVG01030322001	20961	445.979	234.234	52.5214	chr8	Transcription factor GT-2 and related proteins contains trihelix DNA-binding/SANT domain
GSVIVG01036048001	40675	865.426	454.939	52.5683	chr6	Uncharacterized conserved protein contains ML domain
GSVIVG01011867001	35243	749.851	394.955	52.6711	chr1	Chaperone protein dnaJ 15
GSVIVG01035419001	55204	1174.55	618.701	52.6754	chr4	Ran-binding protein 1 homolog c
GSVIVG01035660001	52355	1113.94	586.802	52.6783	chr4	Eukaryotic translation initiation factor 3 subunit L
GSVIVG01031454001	37227	792.064	417.266	52.6809	chr6	Cyclin-dependent kinases regulatory subunit 1
GSVIVG01008156001	26789	569.979	300.384	52.7009	chr17	Dof zinc finger protein DOF5.4
GSVIVG01015391001	57765	1229.04	648.073	52.7299	chr11	Kinesin-related protein 6
GSVIVG01033058001	58722	1249.4	658.961	52.742	chr14	Probable metal-nicotianamine transporter YSL12
GSVIVG01035420001	61468	1307.83	690.022	52.7608	chr4	Protein phosphatase 2C 7
GSVIVG01013978001	47062	1001.32	530.935	53.0235	chr16	WD-40 repeat-containing protein MSI1
GSVIVG01001358001	56187	1195.47	634.022	53.0355	chr13	Citrate synthase mitochondrial
GSVIVG01015115001	34889	742.319	394.531	53.1484	chr11	Vacuolar protein sorting-associated protein 2 homolog 1
GSVIVG01023596001	26549	564.872	300.541	53.2051	chr11	Trafficking protein particle complex subunit 5
GSVIVG01028464001	38546	820.128	436.46	53.2186	chr7	complex II
GSVIVG01026435001	43609	927.851	493.992	53.2404	chr4	DNA-binding proteins Bright/BRCAA1/RBP1 and related proteins containing BRIGHT domain
GSVIVG01016955001	34961	743.851	396.403	53.2906	chr9	Mitochondrial-processing peptidase subunit alpha
GSVIVG01013363001	31773	676.021	360.269	53.2925	chr18	Pre-rRNA-processing protein TSR1 homolog
GSVIVG01011916001	27705	589.468	314.223	53.3061	chr1	Serine/threonine-protein kinase PRP4 homolog
GSVIVG01003348001	56150	1194.68	637.096	53.3277	chrUn	Vacuolar H+-ATPase V0 sector subunit M9.7 (M9.2)
GSVIVG01009651001	38990	829.574	443.358	53.444	chr18	NAC139 NAC domain protein IPR003441
GSVIVG01019857001	42442	903.021	482.988	53.4857	chr2	Lysophospholipid acyltransferase
GSVIVG01026913001	24460	520.426	279.32	53.6714	chr15	Acyl-CoA thioesterase 2
GSVIVG01019811001	35325	751.596	403.627	53.7026	chr2	Probable (S)-N-methylcoclaurine 3'-hydroxylase isozyme 2
GSVIVG01036081001	25829	549.553	295.16	53.7091	chr6	Nicalin-1
GSVIVG01003216001	22739	483.809	259.918	53.7233	chr1	DUF246 domain-containing protein At1g04910
GSVIVG01022467001	39010	830	446.266	53.7669	chr8	Ubiquitin-conjugating enzyme E2 2
GSVIVG01014360001	51097	1087.17	584.996	53.809	chr19	Thioredoxin M4 chloroplastic
GSVIVG01015271001	45199	961.681	517.664	53.8291	chr11	6-phosphofructokinase 4 chloroplastic
GSVIVG01022130001	78888	1678.47	904.842	53.9088	chr7	Splicing factor arginine/serine-rich 16
GSVIVG01031200001	47502	1010.68	544.943	53.9184	chr14	Protein DEHYDRATION-INDUCED 19 homolog 3
GSVIVG01015971001	38468	818.468	441.629	53.958	chr9	Unkown Protein Function
GSVIVG01019423001	22750	484.043	261.57	54.0386	chr2	E3 SUMO-protein ligase SIZ2
GSVIVG01018314001	123861	2635.34	1424.56	54.0561	chr15	Heterogeneous nuclear ribonucleoprotein Q
GSVIVG01003421001	138245	2941.38	1592.52	54.142	chr7	14-3-3-like protein C
GSVIVG01033955001	38410	817.234	444.29	54.3651	chr8	Charged multivesicular body protein 5
GSVIVG01037452001	25291	538.106	292.581	54.3724	chr6	gb|AAL06899.1| AT5g21070/T10F18_100
GSVIVG01025193001	38039	809.34	440.166	54.3858	chr6	Homeobox-leucine zipper protein HOX10
GSVIVG01011152001	36317	772.702	420.481	54.417	chr8	NC domain-containing protein
GSVIVG01028868001	24236	515.66	280.886	54.4712	chr16	UPF0326 protein At4g17486
GSVIVG01035003001	33657	716.106	390.25	54.4961	chr5	Aldehyde dehydrogenase 22A1
GSVIVG01000524001	49292	1048.77	571.621	54.5042	chr5	Vesicle-associated membrane protein 725
GSVIVG01025513001	69599	1480.83	808.404	54.5913	chr6	Transcription factor Pur-alpha 1
GSVIVG01000574001	69039	1468.91	806.728	54.92	chr1	Proteasome subunit beta type-7-B
GSVIVG01017883001	30384	646.468	355.221	54.9479	chr5	Protein MAM3
GSVIVG01003757001	39389	838.064	460.549	54.9539	chrUn	Putative E3 ubiquitin-protein ligase ARI6
GSVIVG01028423001	44285	942.234	517.854	54.9602	chr7	Pre-mRNA-processing factor 39
GSVIVG01003935001	47577	1012.28	556.699	54.9948	chr8	Ran-binding protein 1 homolog c
GSVIVG01030640001	28015	596.064	328.251	55.0697	chr12	Transcription factor ILR3
GSVIVG01023470001	79050	1681.91	930.242	55.3085	chr14	Unkown Protein Function
GSVIVG01026184001	40316	857.787	474.552	55.3228	chr10	E3 ubiquitin ligase BIG BROTHER-related
GSVIVG01009576001	32193	684.957	379.254	55.369	chr18	Probable disease resistance protein At5g04720
GSVIVG01030885001	29361	624.702	346.144	55.4095	chr14	Probable histone deacetylase 19
GSVIVG01008363001	37379	795.298	441.031	55.4548	chr17	T-complex protein 1 subunit delta
GSVIVG01009181001	26651	567.043	315	55.5514	chr18	Argininosuccinate lyase
GSVIVG01021436001	58587	1246.53	693.979	55.6728	chr10	Phospho-N-acetylmuramoyl-pentapeptide-transferase homolog
GSVIVG01021425001	37989	808.277	450.135	55.6908	chr10	3-oxoacyl-[acyl-carrier-protein] synthase I chloroplastic
GSVIVG01022781001	27245	579.681	323.181	55.7515	chr2	Uncharacterized protein At2g24330
GSVIVG01011324001	38598	821.234	458.828	55.8705	chr15	calcium ion binding protein putative
GSVIVG01028710001	34440	732.766	409.683	55.9091	chr16	Probable protein phosphatase 2C 76
GSVIVG01021169001	40116	853.532	477.329	55.924	chr10	Magnesium-chelatase subunit chlI chloroplastic
GSVIVG01030113001	43346	922.255	519.071	56.2828	chr12	NOI putative
GSVIVG01036689001	27224	579.234	326.408	56.3517	chr19	Isocitrate dehydrogenase [NADP]
GSVIVG01009577001	73986	1574.17	887.127	56.3552	chr18	Nucleobase-ascorbate transporter 3
GSVIVG01031766001	55385	1178.4	664.375	56.3792	chr3	Presequence protease 1 chloroplastic/mitochondrial
GSVIVG01015258001	49624	1055.83	595.352	56.3872	chr11	Vacuolar protein sorting-associated protein 32 homolog 2
GSVIVG01023956001	21260	452.34	256.079	56.6119	chr3	F-box/LRR-repeat protein 10
GSVIVG01019605001	32094	682.851	386.971	56.6699	chr2	Beta-amylase 1 chloroplastic
GSVIVG01021969001	45265	963.085	546.418	56.7362	chr14	Acyl carrier protein 1 chloroplastic
GSVIVG01015367001	63227	1345.26	766.141	56.9513	chr11	Aspartate aminotransferase 1
GSVIVG01016795001	123739	2632.74	1506.19	57.21	chr9	60S ribosomal protein L9
GSVIVG01009459001	26145	556.277	318.365	57.2314	chr18	Polyadenylate-binding protein 2
GSVIVG01029114001	76775	1633.51	936.226	57.3137	chr11	Xylose isomerase
GSVIVG01025544001	29480	627.234	361.461	57.6278	chr8	Myb-like protein G
GSVIVG01009661001	27414	583.277	336.876	57.7557	chr18	Lysophosphatidylcholine acyltransferase 1
GSVIVG01020030001	21352	454.298	262.432	57.7665	chr1	nucleic acid binding protein putative
GSVIVG01018880001	31127	662.277	384.331	58.0317	chr4	Uncharacterized WD repeat-containing protein C17D11.16
GSVIVG01021946001	57358	1220.38	709.581	58.1441	chr14	Unkown Protein Function
GSVIVG01025131001	36168	769.532	448.338	58.2611	chr6	hydrolase putative
GSVIVG01021955001	69832	1485.79	866.772	58.3376	chr14	Disease resistance protein At4g27190
GSVIVG01000115001	28171	599.383	350.309	58.445	chr7	Mitochondrial outer membrane protein porin of 36 kDa
GSVIVG01021924001	55230	1175.11	690.115	58.7279	chr14	Unkown Protein Function
GSVIVG01021930001	56069	1192.96	701.475	58.8013	chr14	Unkown Protein Function
GSVIVG01012730001	27624	587.745	345.675	58.8138	chr10	Calcium-dependent protein kinase 15
GSVIVG01021928001	55618	1183.36	697.587	58.9496	chr14	Unkown Protein Function
GSVIVG01021923001	54424	1157.96	684.322	59.0973	chr14	DEX1 DEX1 (DEFECTIVE IN EXINE FORMATION 1) calcium ion binding
GSVIVG01021926001	55634	1183.7	699.645	59.1065	chr14	Unkown Protein Function
GSVIVG01023279001	53209	1132.11	671.162	59.2844	chr12	Magnesium transporter NIPA2
GSVIVG01032491001	32317	687.596	408.411	59.3969	chr14	Homeobox-leucine zipper protein HAT5
GSVIVG01021956001	66608	1417.19	841.988	59.4124	chr14	Unkown Protein Function
GSVIVG01021957001	66578	1416.55	842.009	59.4407	chr14	Unkown Protein Function
GSVIVG01021953001	66401	1412.79	841.907	59.5919	chr14	Superoxide dismutase [Cu-Zn]
GSVIVG01028056001	37491	797.681	476.712	59.7622	chr7	Fumarate hydratase mitochondrial
GSVIVG01007812001	31728	675.064	412.069	61.0415	chr17	Pollen-specific protein SF3
GSVIVG01024719001	15590	331.702	203.231	61.2691	chr6	Uncharacterized conserved protein contains CXXC motifs
GSVIVG01023785001	22758	484.213	305.036	62.9963	chr3	RD2 RD2
GSVIVG01036702001	78599	1672.32	1077.22	64.4146	chr19	Metacaspase-5
GSVIVG01024767001	21715	462.021	298.011	64.5015	chr6	Pleckstrin homology domain-containing protein 1
GSVIVG01033341001	62779	1335.72	865.133	64.7689	chr8	Zinc finger A20 and AN1 domain-containing stress-associated protein 8
SD, standart deviation. CV, coefficient of variation (expressed as a percentage). CHR, Chromosome from each gene; Un, unassigned.
