# Supplementary material for: Identification of two putative reference genes from grapevine suitable for gene expression analysis in berry and related tissues derived from RNA-Seq data
Source: BMC Genomics. 2013 Dec 13;14:878. doi: 10.1186/1471-2164-14-878 (PMC3878734; doi:10.1186/1471-2164-14-878)
Supplement: Additional file 2: Table S2 — Determination of threshold values (Ct) obtained from qPCR analyses. [file 1471-2164-14-878-S2.xls]

## Sheet: Table S2
Table S2. Determination of threshold values (ct) from qPCR analyses.
Ct Value			Standard Curve
Gene	Mean	SD	CV (%)	Slope	R2	PCR efficiency (%)
VvAIG1	22.023	0.802	3.64165	-3.536	1	91.7809
VvTCPB	20.502	0.807	3.9362	-3.696	1	86.4502
VvUNP	22.965	1.333	5.80449	-3.714	1	85.8881
VvCCRP	22.985	1.112	4.83794	-3.213	1	104.756
VvUNP3	20.08	0.811	4.03884	-2.782	0.99	128.799
VvSAP4	22.266	1.068	4.79655	-3.284	1	101.608
VvPRN26S	22.264	1.137	5.1069	-3.188	1	105.909
VvEF	18.427	1.266	6.87035	-3.346	1	99.0052
VvRabby	21.595	1.007	4.66312	-3.789	1	83.6208
VvUBQ10	18.826	0.744	3.95198	-3.435	1	95.4883
VvUNP2	23.69	1.01	4.2634	-3.281	1	101.737
VvPR26S	23.677	1.188	5.01753	-3.365	0.99	98.2334
VvPIP2B	20.95	1.12	5.34606	-3.076	1	111.396
VvPP1	25.296	1.693	6.69276	-3.084	1	110.986
VvADF2	21.627	1.068	4.93827	-3.01	1	114.895
SD: standard deviation;CV: coefficient of variation;Slope: slope of standard curve;R2: correlation coefficient of standard curve;
PCR efficiency: (10-1/slope - 1) x 100
