# Supplementary material for: Identification of two putative reference genes from grapevine suitable for gene expression analysis in berry and related tissues derived from RNA-Seq data
Source: BMC Genomics. 2013 Dec 13;14:878. doi: 10.1186/1471-2164-14-878 (PMC3878734; doi:10.1186/1471-2164-14-878)
Supplement: Additional file 3: Table S3 — List of the samples and conditions used for the RNA-Seq experiments. [file 1471-2164-14-878-S3.xls]

## Sheet: Table S3
	Accesion number *	Sample name	Segregant #	Phenotype	Phenological stage	Treated with gibberellic acid
	SRR1015083	BGSG_176_BGAM_s1	176	Large Berry - Seeded	Berries of 6-8 mm diameter	No
	SRR1015084	BGSC_19_FL50_s1	19	Large Berry - Seedless	Anthesis	N/A
	SRR1015330	BCSG_324_FL50_s1	324	Small Berry - Seeded	Anthesis	N/A
	SRR1015332	BGSG_355_FL50_s1	355	Large Berry - Seeded	Anthesis	N/A
	SRR1015333	BCSC_91_FL50_s1	91	Small Berry - Seedless	Anthesis	N/A
	SRR1015334	BCSC_151_CU24_s1	151	Small Berry - Seedless	Fruit-setting	N/A
	SRR1015335	BGSG_176_FL50_s1	176	Large Berry - Seeded	Anthesis	N/A
	SRR1015336	BCSG_188_FL50_s1	188	Small Berry - Seeded	Anthesis	N/A
	SRR1015337	BCSC_359_BGAM_s1	359	Small Berry - Seedless	Berries of 6-8 mm diameter	No
	SRR1015338	BCSG_188_BGAM_s1	188	Small Berry - Seeded	Berries of 6-8 mm diameter	No
	SRR1015339	BGSG_176_CU24_s1	176	Large Berry - Seeded	Fruit-setting	N/A
	SRR1015341	BCSC_91_CU24_s1	91	Small Berry - Seedless	Fruit-setting	N/A
	SRR1015342	PARE_RUBY_BGAP_s1	Ruby Seedless	Parental	Berries of 6-8 mm diameter	Yes
	SRR1015343	BGSC_117_BGAP_s1	117	Large Berry - Seedless	Berries of 6-8 mm diameter	Yes
	SRR1015345	BCSG_324_BGAP_s1	324	Small Berry - Seeded	Berries of 6-8 mm diameter	Yes
	SRR1015346	BCSG_184_CU24_s1	184	Small Berry - Seeded	Fruit-setting	N/A
	SRR1015347	BCSG_188_BGAP_s1	188	Small Berry - Seeded	Berries of 6-8 mm diameter	Yes
	SRR1015348	BGSC_112_BGAP_s1	112	Large Berry - Seedless	Berries of 6-8 mm diameter	Yes
	SRR1015350	BGSC_117_BGAM_s1	117	Large Berry - Seedless	Berries of 6-8 mm diameter	No
	SRR1015351	PARE_RUBY_CU24_s1	Ruby Seedless	Parental	Fruit-setting	N/A
	SRR1015352	PARE_TS_BGAM_s1	Thompson Seedless	Parental	Berries of 6-8 mm diameter	No
	SRR1015353	BCSC_359_CU24_s1	359	Small Berry - Seedless	Fruit-setting	N/A
	SRR1015355	BGSG_27_FL50_s1	27	Large Berry - Seeded	Anthesis	N/A
	SRR1015356	BGSC_19_BGAM_s1	19	Large Berry - Seedless	Berries of 6-8 mm diameter	No
	SRR1015357	BCSC_91_BGAM_s1	91	Small Berry - Seedless	Berries of 6-8 mm diameter	No
	SRR1015359	BGSG_27_BGAP_s1	27	Large Berry - Seeded	Berries of 6-8 mm diameter	Yes
	SRR1015360	BCSG_184_BGAP_s1	184	Small Berry - Seeded	Berries of 6-8 mm diameter	Yes
	SRR1015361	BGSC_112_FL50_s1	112	Large Berry - Seedless	Anthesis	N/A
	SRR1015362	BCSG_188_CU24_s1	188	Small Berry - Seeded	Fruit-setting	N/A
	SRR1015371	BGSC_19_CU24_s1	19	Large Berry - Seedless	Fruit-setting	N/A
	SRR1015372	BCSG_184_BGAM_s1	184	Small Berry - Seeded	Berries of 6-8 mm diameter	No
	SRR1015373	BGSG_355_BGAM_s1	355	Large Berry - Seeded	Berries of 6-8 mm diameter	No
	SRR1015374	BGSG_27_BGAM_s1	27	Large Berry - Seeded	Berries of 6-8 mm diameter	No
	SRR1015375	PARE_TS_CU24_s1	Thompson Seedless	Parental	Fruit-setting	N/A
	SRR1015376	PARE_TS_FL50_s1	Thompson Seedless	Parental	Anthesis	N/A
	SRR1015377	BGSC_112_CU24_s1	112	Large Berry - Seedless	Fruit-setting	N/A
	SRR1015378	BGSC_19_BGAP_s1	19	Large Berry - Seedless	Berries of 6-8 mm diameter	Yes
	SRR1015384	BGSC_112_BGAM_s1	112	Large Berry - Seedless	Berries of 6-8 mm diameter	No
	SRR1015396	BCSC_91_BGAP_s1	91	Small Berry - Seedless	Berries of 6-8 mm diameter	Yes
	SRR1015397	BGSC_117_CU24_s1	117	Large Berry - Seedless	Fruit-setting	N/A
	SRR1015398	BCSC_359_BGAP_s1	359	Small Berry - Seedless	Berries of 6-8 mm diameter	Yes
	SRR1015399	BCSG_184_FL50_s1	184	Small Berry - Seeded	Anthesis	N/A
	SRR1015400	BCSG_324_CU24_s1	324	Small Berry - Seeded	Fruit-setting	N/A
	SRR1015401	BGSG_176_BGAP_s1	176	Large Berry - Seeded	Berries of 6-8 mm diameter	Yes
	SRR1015408	BGSG_355_CU24_s1	355	Large Berry - Seeded	Fruit-setting	N/A
	SRR1015409	PARE_TS_BGAP_s1	Thompson Seedless	Parental	Berries of 6-8 mm diameter	Yes
	* According to SRA study accession number: SRX366617, submitted to NCBI’s Sequence Read Achieve (http://www.ncbi.nlm.nih.gov/sra).
